# Supplementary material for: Single-Cell Transcriptomics Reveals a Multi-Compartmental Cellular Cascade Underlying Elahere-Induced Ocular Toxicity in Rats
Source: Pharmaceuticals (Basel). 2025 Oct 4;18(10):1492. doi: 10.3390/ph18101492 (PMC12567386; doi:10.3390/ph18101492)
Supplement: Supplementary file 1 [file pharmaceuticals-18-01492-s001.zip]

Archive with 1 entries (1 files):
- pharmaceuticals-3852443-supplementary.pdf
